# Supplementary material for: Alternative Splicing Regulation of Low-Frequency Genetic Variants in Exon 2 of TREM2 in Alzheimer’s Disease by Splicing-Based Aggregation
Source: Int J Mol Sci. 2021 Sep 13;22(18):9865. doi: 10.3390/ijms22189865 (PMC8471326; doi:10.3390/ijms22189865)
Supplement: Supplementary file 1 [file ijms-22-09865-s001.zip]

Archive with 1 entries (1 files):
- ijms-1301857-supplementary.pdf
